# Supplementary material for: Early overyielding in a mixed deciduous forest is driven by both above- and below-ground species-specific acclimatization
Source: Ann Bot. 2024 Sep 23;134(6):1077–96. doi: 10.1093/aob/mcae150 (PMC11687630; doi:10.1093/aob/mcae150)
Supplement: mcae150_suppl_Supplementary_Materials [file mcae150_suppl_supplementary_materials.zip]

Archive with 3 entries (3 files):
- aob-24255-s03.docx
- aob-24255-s04.docx
- aob-24255-s05.docx
